# Supplementary material for: Niches and Genotypes Determine the Diversity and Composition of Microbiomes After Herbicide Treatment in Beckmannia syzigachne
Source: Plants (Basel). 2025 Mar 11;14(6):876. doi: 10.3390/plants14060876 (PMC11946788; doi:10.3390/plants14060876)
Supplement: Supplementary file 1 [file plants-14-00876-s001.zip]

Archive with 1 entries (1 files):
- plants-3526492-supplementary.pdf
